# Supplementary material for: Exploring methods to assess environmental health inequalities in health impact assessments of local interventions: a systematic review within the JA PreventNCD project
Source: Front Public Health. 2025 Mar 19;13:1546394. doi: 10.3389/fpubh.2025.1546394 (PMC11961916; doi:10.3389/fpubh.2025.1546394)
Supplement: Supplementary file 2 [file Data_Sheet_2.xlsx]

## Sheet: Quality_assessment
First author	Reference	1.1There is a clear description of the project	2.1There is a clear explanation of HIA used	2.2The HIA is planned and timed to inform the relevant decision making/project management processes	2.3The aims and objectives for the HIA are clear and relevant	2.4The HIA has been framed around a definition of health and wellbeing that is holistic (physical and mental) and includes the social (wider) determinants of health	2.5The assessment tools/frameworks/ checklists used are included in the report and they include physical, mental, and social health and wellbeing along with the wider determinants of health	2.6The screening and scoping process identifies the people and vulnerable groups who may be impacted on by the proposal and how they will be engaged in the HIA process	2.7The report identifies all the stakeholder groups who are relevant to making an assessment of health impact for this project and how they were to be engaged in the HIA	2.8There is a clear explanation of the roles and responsibilities in the HIA and the organisations they represent	3.01The HIA report includes the key types of evidence required	3.2Community /population health profile (quantitative and qualitative)	3.3Literature/evidence review	3.4Stakeholder knowledge and experience (qualitative)	3.5Technical data	3.6Any limitations of the evidence collected are highlighted and a rationale provided	4.1Any positive impacts or opportunities to maximise health and wellbeing outcomes are identified and how they were identified is presented clearly	4.2Any negative impacts, gaps or unintended consequences are identified and how they were identified is presented clearly	4.3There is a balanced approach to the understanding and reporting of impacts i.e. no under-reporting of negative impacts or overstating of positive impacts	4.4Possible cumulative impacts of related policies or projects in the vicinity are considered	4.5All sources of evidence are triangulated and used to inform the assessment and identifications of impacts	4.6It is made clear how each impact identified is supported by the evidence gathered. The strength and sources of evidence for each impact is clearly communicated	4.7It is clear who will be impacted and any potential inequalities in the distribution of impacts are identifie	4.8The degree of likelihood and severity of specific impacts is distinguished	4.9Has the scope of the HIA been fulfilled?	4.10A summary of the appraisal/assessment is provided	5.1There is a clear link between the evidence gathered, assessment and recommendations	5.2There should be an explanation of how the findings will be used to inform the decision making processes within the project/ programme	5.3Recommendations	5.4If recommendations are prioritised the rationale for this should be clearly stated	5.5Best practice: a process is in place for monitoring the implementation of recommendations and indicators have been identified to monitor key health and wellbeing impacts	5.6Plans for dissemination of the report and communication of findings are specified	5.7The intended audience for the report is clear and the language, information and tone of the report are suitable for this audience	5.8The structure of the report is clear and there are relevant and logical sections	5.9All appendices or additional documents containing data, evidence, records and details of methodology are signposted / cross referenced and easy to locate and access	5.10 All sources are clearly and accurately referenced	5.11Any technical terms used in the HIA are explained in the document or a glossary	5.12Best practice: An executive summary or non technical summary is provided summarising the key messages , recommendations and the supporting evidence	5.13Additional criteria for capital/ construction/development type projects	6.1Equity	6.2Transparent & open	6.3Democratic	6.4Sustainable	6.5Participatory	TOT.43
E.P Barboza et al. 2022	10.1016/j.scitotenv.2022.154836	G	R.S	G	G	I	I	R.S	I	I	R.S	I	R.S	I	G	R.S	R.S	R.S	G	I	R.S	G	G	G	G	G	I	I	R.S	I	I	I	G	R.S	G	G	G	R.S	I	R.S	R.S	I	R.S	I	G=14	R.S=15	I=15
N.Mueller et al. 2018	10.1016/j.envint.2018.10.017	G	R.S	G	G	I	I	R.S	R.S	R.S	R.S	I	R.S	I	G	G	R.S	R.S	G	I	R.S	G	G	G	G	R.S	I	I	R.S	I	I	I	R.S	R.S	G	G	G	R.S	I	R.S	R.S	I	I	I	G=13	R.S=17	I=14
E.P Barboza et al. 2023	10.1016/j.envres.2023.116891	G	R.S	R.S	G	I	I	R.S	I	R.S	R.S	I	R.S	I	G	R.S	R.S	R.S	G	I	R.S	G	G	G	G	G	R.S	R.S	R.S	R.S	I	I	G	R.S	G	G	R.S	R.S	I	R.S	R.S	I	I	I	G=12	R.S=19	I=12
S. Khomenko et al. 2020	10.1016/j.envres.2020.109238	G	R.S	R.S	G	I	I	R.S	I	R.S	R.S	I	R.S	I	G	R.S	R.S	R.S	G	I	R.S	G	G	G	G	G	I	I	I	I	I	I	G	R.S	G	G	R.S	R.S	I	R.S	R.S	I	I	I	G=12	R.S=15	I=16
V. Anderson et al. 2021	10.3390/ijerph18115763	G	G	R.S	G	G	G	G	G	G	G	R.S	R.S	R.S	R.S	R.S	G	G	G	I	R.S	G	G	R.S	G	R.S	G	R.S	R.S	R.S	I	I	G	R.S	I	G	R.S	R.S	I	G	R.S	G	I	G	G=21	R.S=16	I=6
N. Sampson et al. 2020	10.3390/ijerph17134680	G	R.S	G	G	I	I	R.S	R.S	R.S	G	R.S	R.S	I	R.S	R.S	G	G	G	G	G	G	G	G	G	G	G	G	G	G	I	R.S	G	R.S	I	G	R.S	R.S	I	R.S	G	R.S	R.S	R.S	G=21	R.S=16	I=6
E. Serrano et al. 2016	10.1186/s12939-016-0424-7	G	G	G	G	R.S	R.S	G	G	G	G	R.S	G	R.S	R.S	R.S	G	G	G	I	G	G	G	R.S	G	G	G	G	G	G	I	R.S	G	G	R.S	G	R.S	G	I	G	G	G	G	G	G=30	R.S=10	I=3
A. Leuenberger et al. 2021	10.3390/ijerph182111015	G	R.S	R.S	G	I	I	R.S	R.S	I	I	I	I	I	R.S	R.S	R.S	R.S	R.S	I	R.S	G	G	R.S	G	R.S	I	I	I	I	I	I	G	G	G	G	G	R.S	I	R.S	R.S	I	I	I	G=10	R.S=15	I=18
J.Anaf et al. 2019	10.1186/s12992-019-0453-2.	G	I	R.S	G	R.S	I	I	I	I	I	I	G	I	I	I	G	G	G	I	I	R.S	G	G	G	G	G	G	G	R.S	I	I	G	G	G	G	G	R.S	I	G	R.S	R.S	R.S	I	G=19	R.S=8	I=16
A.Leuenberger et al. 2021	10.1080/14615517.2021.1904697.	G	G	R.S	G	I	I	R.S	R.S	I	R.S	I	I	R.S	R.S	R.S	G	G	G	I	R.S	R.S	G	R.S	G	G	I	R.S	I	I	I	I	G	G	G	G	G	R.S	I	R.S	R.S	I	I	I	G=14	R.S=14	I=15
A.M. Knoblauch et al. 2020	10.3390/ijerph17103633	G	I	G	G	I	I	R.S	I	I	I	I	I	I	G	R.S	G	G	G	G	G	G	G	G	G	R.S	I	I	I	I	R.S	I	R.S	G	G	G	G	R.S	I	I	R.S	I	R.S	I	G=17	R.S=8	I=18
T.Iungman et al. 2021	10.1016/j.envres.2021.110988	G	R.S	R.S	G	I	I	R.S	I	I	R.S	I	R.S	I	G	R.S	R.S	G	R.S	I	G	G	G	G	G	R.S	I	I	I	I	I	I	R.S	R.S	G	G	G	R.S	I	R.S	R.S	I	I	I	G=12	R.S=14	I=17
N. Iroz-Elardo et al. 2014	10.1093/cdj/bsu052.	G	R.S	R.S	G	I	I	R.S	R.S	R.S	R.S	I	I	R.S	I	R.S	R.S	R.S	R.S	I	R.S	R.S	R.S	R.S	G	I	I	I	I	I	I	I	R.S	R.S	G	G	G	I	I	I	G	G	R.S	G	G=9	R.S=17	I=17
A.Leuenberger et al. 2022	10.1016/j.eiar.2022.106788	G	R.S	G	G	I	I	G	G	G	I	I	I	G	I	G	R.S	R.S	G	G	G	G	G	G	G	I	R.S	R.S	I	I	R.S	R.S	G	G	G	G	G	R.S	R.S	R.S	G	G	G	G	G=24	R.S=10	I=9
L. Baskin-Graves et al. 2019	10.3390/ijerph16183429	G	G	G	G	I	I	G	G	G	G	R.S	G	G	G	R.S	G	G	G	G	G	G	G	R.S	G	G	G	G	G	G	I	G	G	G	G	G	G	G	R.S	G	G	G	G	G	G=36	R.S=4	I=3
J. Richardson et al. 2012	10.1016/j.puhe.2012.07.009	G	G	G	G	R.S	I	G	G	R.S	R.S	I	G	G	I	I	G	G	G	I	R.S	R.S	G	R.S	G	G	I	I	I	I	I	I	G	G	G	G	G	I	I	R.S	R.S	R.S	I	R.S	G=19	R.S=10	I=14
E.Kang et al. 2011	10.3961/jpmph.2011.44.5.201	G	G	G	G	R.S	R.S	G	G	R.S	G	I	G	G	R.S	R.S	G	G	G	I	R.S	R.S	G	R.S	G	G	G	R.S	G	G	I	I	G	G	G	G	G	G	I	R.S	G	R.S	R.S	G	G=26	R.S=12	I=5
D. Gorman et al. 2003	10.1016/S0033-3506(02)00002-1	G	G	G	G	I	I	R.S	G	R.S	R.S	I	G	G	R.S	I	G	G	G	I	R.S	R.S	R.S	R.S	G	R.S	G	G	R.S	R.S	I	R.S	G	G	G	G	G	G	I	R.S	R.S	R.S	R.S	G	G=20	R.S=16	I=7
R.Barnes et al. 2002	10.1590/S1020-49892002000500023	G	R.S	R.S	G	I	I	R.S	I	I	I	I	G	I	I	I	G	G	R.S	I	R.S	R.S	R.S	R.S	R.S	I	I	I	I	I	I	I	R.S	R.S	R.S	I	G	I	I	R.S	R.S	R.S	R.S	I	G=6	R.S=16	I=21
C Lester et al. 2004	10.1016/j.puhe.2003.08.005	G	R.S	R.S	G	I	I	R.S	R.S	R.S	I	I	R.S	R.S	I	R.S	G	G	R.S	G	R.S	R.S	R.S	R.S	G	R.S	I	I	I	I	I	R.S	R.S	R.S	G	G	G	I	I	R.S	I	R.S	R.S	R.S	G=9	R.S=21	I=12
L. Palència et al. 2020	10.3390/ijerph17082956	G	R.S	G	G	G	G	G	R.S	I	I	G	I	R.S	R.S	R.S	G	G	G	I	G	G	G	R.S	G	I	I	R.S	I	I	I	G	G	G	G	G	G	I	I	R.S	G	G	G	R.S	G=23	R.S=9	I=11
Y. Ge et al. 2022	10.1371/journal.pone.0279470	G	R.S	R.S	G	I	I	R.S	R.S	I	I	I	G	I	R.S	R.S	G	G	G	I	G	G	R.S	R.S	G	G	I	I	I	I	I	I	G	G	G	G	G	G	I	G	G	R.S	R.S	I	G=18	R.S=10	I=15
E.C Harris et al. 2009	10.1089/env.2009.0018.	G	G	G	G	I	I	G	G	G	R.S	I	G	G	R.S	R.S	G	G	G	I	G	R.S	G	R.S	G	G	I	R.S	I	I	I	I	G	G	G	G	G	G	I	R.S	R.S	G	R.S	G	G=24	R.S=9	I=10
A.Bacigalupe et al. 2009	10.1136/jech.2009.091256.	G	G	G	G	G	R.S	G	G	R.S	R.S	I	G	R.S	G	R.S	G	G	G	I	G	R.S	R.S	R.S	G	G	G	R.S	G	G	I	I	G	G	G	G	G	G	I	R.S	R.S	R.S	R.S	R.S	G=24	R.S=14	I=5
A.Farnham et al. 2019	10.2196/17138	G	R.S	G	G	I	I	R.S	G	I	R.S	I	I	R.S	R.S	R.S	G	G	R.S	I	G	G	G	G	G	I	I	I	I	I	I	I	G	G	G	G	G	I	I	R.S	R.S	I	R.S	I	G=16	R.S=10	I=17
