# Supplementary material for: Exploring methods to assess environmental health inequalities in health impact assessments of local interventions: a systematic review within the JA PreventNCD project
Source: Front Public Health. 2025 Mar 19;13:1546394. doi: 10.3389/fpubh.2025.1546394 (PMC11961916; doi:10.3389/fpubh.2025.1546394)
Supplement: Supplementary file 4 [file Data_Sheet_4.xlsx]

## Sheet: Field study from query
REFERENCE	First author	Title	Year	Country	Zone	Study Design	Opera	Actual or future opera	Inequitiesa, inequalitiesb a/o vulnerabilitiesc evaluated	Methods	Analysis tools used	Health Assessment	Type of valuation (Access, Exposure, Proximity, Health Effects, Use opera related)	Findings on inequities, inequalities, and vulnerabilities
10.1016/j.scitotenv.2022.154836	E.P Barboza	The impact of urban environmental exposures on health: An assessment of the attributable mortality burden in Sao Paulo city, Brazil	2022	Brazil	Sao Paulo	Quantitative HIA	Urban and Transport Planning related exposure (green space, air pollution and heat)	Actual	Inequalities The different mortality impacts of exposure by socioeconomic factors	Recommended exposure levels (‘counterfactual scenario’– WHO exposure level recommendations) and baseline exposure levels of Air pollution, Green space and Temperature were compared; exposure-response functions (ERF) were selected from the literature to quantify the association between each exposure and mortality; relative risks (RRs) to the difference in exposure level between the baseline and co…	Baseline Level: AIR POLLUTION-> Spearman correlations between air pollution data from the monitoring stations and trafﬁc emission maps to estimate annual mean PM2.5 and NO2 concentrations at the CT level. Alternative ERFs was used to estimate the association between PM2.5 and NO2 with mortality. GREEN SPACE-> Area-weighted Normalized Difference Vegetation Index (NDVI) at the CT level, using Lands…	Annually 11,372 (95%CI: 7921; 15,910) attributable deaths could be prevented if Sao Paulo city complied with internationally recommended or locally-preferable exposure levels scenarios for the exposures to air pollution, green space and temperature, representing 17% of Sao Paulo's total natural-cause mortality. The largest mortality burden can be attributed to exceeding air pollution limits (i.e.…	Access, Exposure, Health Effects opera related	High' (vulnerable) and 'very, very low' (least vulnerable) socioeconomic vulnerability CT showed the highest NDVI (Normalized Difference Vegetation Index) with respectively 21 and 22 deaths/100,000 persons; 'very low' and 'very high' socioeconomic vulnerability CT showed the lowest NDVI with respectively 37 and 28 deaths/100,000 persons. This variation in NDVI levels led to differences in estimat…	Pereira Barboza E, Nieuwenhuijsen M, Ambròs A, Sá TH, Mueller N. The impact of urban environmental exposures on health: An assessment of the attributable mortality burden in Sao Paulo city, Brazil. Sci Total Environ. 2022 Jul 20;831:154836. doi: 10.1016/j.scitotenv.2022.154836. Epub 2022 Mar 26. PMID: 35351512.
10.1016/j.envint.2018.10.017	N.Mueller	Socioeconomic inequalities in urban and transport planning related exposures and mortality: A health impact assessment study for Bradford, UK	2018	UK	Bradford LSOA's (lower super output area)	HIA following the quantitative Urban and TranspOrt Planning Health Impact Assessment (UTOPHIA) methodology	Urban and Transport Planning related exposure (Physic Activity (PA), air and noise pollution, and green space)	Actual	Inequalities The different mortality impacts of exposure by socioeconomic factors	Recommended exposure levels (‘counterfactual scenario’– WHO exposure level recommendations) and baseline exposure levels of Physical activity (PA), Air pollution, Noise, Green space were compared; exposure-response functions (ERFs), quantifying the association between each exposures and mortality, was obtained from literature; relative risk (RR) to the estimated diﬀerence in exposure level betwee…	PHYSICAL ACTIVITY (PA) -> data were available for Bradford residents (≥16 years) through the population-based randomly-sampled Active People Survey (2014); proportionally reported mean PA levels of moderate to vigorous intensity PA of all PA domains were extrapolated to all Bradford residents ≥18 years. The association between PA and mortality was quantiﬁed using a curvilinear ERF, applying a 0.2…	Half of Bradford's adult population was insuﬃciently active. District-wide PM2.5 and noise levels exceeded recommended annual mean levels only slightly (e.g PM2.5+1.03 μg/m3 in 172 LSOAs and noise +2.43 dB Lden in 113 LSOAs). 18% of Bradford's adult population did not live within the recommended 300m linear distance to a green space ≥0.5 ha (corresponding to a necessary 25% GS of each LSOA). Acro…	Access, Exposure, Health Effects opera related	Stratified analyses by socioeconomic position (SEP) showed that residents of more deprived and more ethnically-diverse LSOAs (Lower Super Output Area level) were at higher risk for adverse environmental exposures and mortality [e.g 6–7 expected deaths/ 100,000 persons for the most deprived versus 0–1 expected deaths/ 100,000 persons for the least deprived across the environmental exposures (e.g a…	Mueller N, Rojas-Rueda D, Khreis H, Cirach M, Milà C, Espinosa A, Foraster M, McEachan RRC, Kelly B, Wright J, Nieuwenhuijsen M. Socioeconomic inequalities in urban and transport planning related exposures and mortality: A health impact assessment study for Bradford, UK. Environ Int. 2018 Dec;121(Pt 1):931-941. doi: 10.1016/j.envint.2018.10.017. Epub 2018 Oct 20. PMID: 30347375.
10.1016/j.envres.2023.116891	E.P Barboza	Environmental health impacts and inequalities in green space and air pollution in six medium-sized European cities	2023	Bulgaria, Finland, Ireland, Estonia, Sweden, and France	Burgas, Lahti, Limerick, Tallinn, Umeå, and Versailles	Quantitative HIA	Urban and Transport Planning related exposure (green space and air pollution)	Actual	Inequalities The differential mortality impacts of exposure by socioeconomic factors	Recommended exposure levels (‘counterfactual scenario’– WHO exposure level recommendations) and baseline exposure levels of,Air pollution, and Green space were compared; exposure-response functions (ERF) were selected from the literature to quantify the association between each exposure and mortality; relative risks (RRs) to the difference in exposure level between the baseline and counterfactual…	Estimated the RR associated with the exposure level difference (based on the exposure-response functions (ERF)). Calculated the population attributable fraction (PAF) and estimated the preventable mortality burden (based on the PAF and the natural-cause deaths). ANOVA and Tukey Hon­estly Significant Difference tests were used to verify the statistical significance of the association between the i…	Estimated age-standardized mortality rates varying from 10 (Umeå) to 92 (Burgas) deaths per 100,000 persons attributable to low NDVI levels; 3 (Lahti) to 38 (Burgas) per 100,000 persons to lack of % Green Area; 1 (Umeå) to 88 (Tallinn) per 100,000 persons to exceedances of NO2 guidelines; and 1 (Umeå) to 206 (Burgas) per 100,000 persons to exceedances of PM2.5 guidelines.	Access, Exposure, Health Effects opera related	Overall environmental exposures were correlated with the average annual income. On the one hand, in Lahti, Tallinn, and Umeå, the areas of lower income levels tended to have lower exposure to green spaces, higher exposure to air pollution, and higher attributable mortality impacts in comparison to areas with higher income levels. On the other hand, in Limerick and Versailles, areas with lower in­…	Pereira Barboza, E., Montana, F., Cirach, M., Iungman, T., Khomenko, S., Gallagher, J., Thondoo, M., Mueller, N., Keune, H., MacIntyre, T., & Nieuwenhuijsen, M. (2023). Environmental health impacts and inequalities in green space and air pollution in six medium-sized European cities. Environmental research, 237(Pt 1), 116891. https://doi.org/10.1016/j.envres.2023.116891
10.1016/j.envres.2020.109238	S. Khomenko	Is a liveable city a healthy city? Health impacts of urban and transport planning in Vienna, Austria.	2020	Austria	Vienna at the sub-district level	HIA following the quantitative Urban and Transport Planning Health Impact Assessment (UTOPHIA) methodology	Urban and Transport Planning related exposures (PA, air and noise pollution, green space and heat)	Actual	Inequalities The differential mortality impacts of exposure by socioeconomic factors	Recommended exposure levels (‘counterfactual scenario’– WHO exposure level recommendations) and baseline exposure levels were compared. Exposure-response functions (ERFs) were retrieved from the literature, quantifying the strength of association between exposure and mortality, the relative risk (RR) to the exposure level diﬀerence was scaled, and the population attributable fraction (PAF) for ea…	Baseline level: PHYSICAL ACTIVITY (PA) --> Min/week estimated by Health Enhancing Physical Activity (HEPA); PA and natural-cause mortality association was quantiﬁed using a curvilinear ERF; AIR POLLUTION--> Annual mean PM2.5 and NO2 concentrations for the 250 Vienna sub-districts through the Eﬀects of Low-Level Air Pollution (Study in Europe Land Use Regression (ELAPSE LUR)); NOISE--> EU 24-h day…	Considering all exposures (except NO2), 1239 (8%) annual premature deaths (95% CI: 679-1784) were attributable to non-compliance with international exposure level recommendations. The largest share in attributable deaths, 66%, was estimated to be due to PM2.5 exposure (474 deaths, 95% CI: 277–602) and insuﬃcient PA levels (467 deaths, 95% CI: 346–640), followed by lack of green space (190 deaths,…	Access, Exposure, Health Effects opera related	Lower socioeconomic status (SES) sub-district showed higher NO2, noise, and temperature exposures, and lower green space, with higher and significantly increased related-mortality rate (respectively 58.5 deaths/100,000 persons for NO2, 3.5 deaths/100,000 persons for noise, 18.3 deaths/100,000 persons for heat, 12.3 deaths/100,000 persons for green space). No such correlations were found for highe…	Khomenko, S., Nieuwenhuijsen, M., Ambròs, A., Wegener, S., & Mueller, N. (2020). Is a liveable city a healthy city? Health impacts of urban and transport planning in Vienna, Austria. Environmental research, 183, 109238. https://doi.org/10.1016/j.envres.2020.109238
10.3390/ijerph18115763	V. Anderson	Nature-Based Equity: An Assessment of the Public Health Impacts of Green Infrastructure in Ontario Canada	2021	Canada	Six local public health units (including Toronto Public Health, Peel Region Public Health, Simcoe-Muskoka District Health Unit, Thunder Bay District Health Unit, Hamilton Public Health, and York Region Public Health)	Mixed method: qualitative and quantitative elements in HIA framework	Urban Planning related exposure (green space, and agriculture and tree-based intercropping systems)	Actual	Inequities and Vulnerabilities Potential impacts of green infrastructure on vulnerable populations (seniors,children, individuals of lower SES, individuals with chronic illness or disability)	Health Equity Impact Assessment (HEIA): Key informant interviews to collect information from public health professionals in six local public health units. Public health unit participants were asked to answer a series of six open-ended questions focused on: -identifying vulnerable populations within the local health unit area -awareness of green infrastructure elements within the community -commun…	Qualitative content analysis through the identification of common issues, similarities, and differences that emerged from the surveys and the key informant interviews. Coding was performed manually, and secondary analyses were stimulated by concepts that emerged in the data and from further literature review. Vulnerable populations were identiﬁed by public health units through surveillance and ep…	Of the survey participants directly engaged in planting and maintenance activities, 36% did not have access to green infrastructure or green space outside of the Carrot Green Roof and Community Garden and 50% did not spend time in a park, garden, or green space outside of this space. 47% of the survey participants did not have opportunities to access fresh food outside of the Carrot Green Roof an…	Access, Health Effects, Use opera related	Survey results showed that users of the green roof who did not have access to fresh outside of the Carrot Green Roof and Community Garden were members of vulnerable populations including those of lower income. 88% of the green roof users with no access to fresh food outside the Carrot Green Roof and Community Garden, have an annual income of less than $15k CAD.	MDPI and ACS Style Anderson, V.; Gough, W.A.; Agic, B. Nature-Based Equity: An Assessment of the Public Health Impacts of Green Infrastructure in Ontario Canada. Int. J. Environ. Res. Public Health 2021, 18, 5763. https://doi.org/10.3390/ijerph18115763 AMA Style Anderson V, Gough WA, Agic B. Nature-Based Equity: An Assessment of the Public Health Impacts of Green Infrastructure in Ontario Canada.…
10.3390/ijerph17134680	N. Sampson	Mobilizing for Community Beneﬁts to Assess Health and Promote Environmental Justice near the Gordie Howe International Bridge	2020	Michigan (USA)	Over the Detroit River, the crossing will connect Detroit, Michigan, United States of America and Windsor, Ontario, Canada.	Cross-sectional survey in HIA framework	Urban and Transport Planning related exposure (Gordie Howe International Bridge)	Actual	Inequities and Vulnerabilities Different health impacts on vulnerable residents in the survey area; neighborhood perceptions, and intention to move from the area	Two surveys Bridge to a Healthy Community (BHC) and Gordie Howe International Bridge (GHIB) (the second extended the sample and geographic area covered by the first) were conducted with residents of the GHIB area to gather baseline health and social indicators as a basis for understanding the health, economic, social and environmental impacts of the bridge as it is built and becomes operational; …	Data from the 2016-2018 surveys were cleaned using standard procedures and Pearson’s correlation coefficients was used to assess consistency of responses to 51 survey items (e.g., gender, smoking status, length of residence in Detroit, employments status) by the same respondent at the two points in time. The following standard characterization was used to evaluate these results: r<0.4 ‘Not consis…	1) Of the 148 children under the age of five, on whom data was obtained, 10.8% were reported to have allergies affecting breathing, followed by asthma (7.4%), skin problems (6.8%), and other lung/respiratory conditions (6.1%). 2) Health problems reported for those in the age group, 5-17 (n=453)show that nearly 1 in 5 children were reported to have allergies affecting breathing (19.2%). The second…	Exposure, Proximity, Health Effects opera related	The prevalence of asthma is higher among people living within 500 feet of I-75 or trucking routes compared to those living farther away: <5 years old: 9.8% (within 500 feet) vs. 4.6% (more than 500 feet); 5-17 years old: 19% vs. 13.4%; 18-40 years old: 9.1% vs. 6.6%; 41-64 years old: 14.4% vs. 13.6%; 65 years and older: 24.4% vs. 12.9%. Similarly, respiratory allergies or asthma rates are higher …	Sampson, N., Sagovac, S., Schulz, A., Fink, L., Mentz, G., Reyes, A., Rice, K., de Majo, R., Gamboa, C., & Vial, B. (2020). Mobilizing for Community Benefits to Assess Health and Promote Environmental Justice near the Gordie Howe International Bridge. International journal of environmental research and public health, 17(13), 4680. https://doi.org/10.3390/ijerph17134680
10.1186/s12939-016-0424-7	E. Serrano	Urban regeneration as population health intervention: a health impact assessment in the Bay of Pasaia (Spain)	2016	Spain	Bay of Pasaia, Gipuzkoa province	Mixed method in HIA frame: scientific literature review; qualitative and quantitative study	Urban Planning related exposure (New fish market (NFM) and redevelopment of the La Herrera (LH) zone)	Future	Inequities and Vulnerabilities Potential impacts perceived by stakeholders and community groups on the urban environment, health/quality of life and health inequality issues, according to gender, age, and socioeconomic factors	Scientific literature review: - Health-specific sources: Medline, Embase, the Cochrane Collaboration, Campbell Collaboration, Health Evidence Network - Multidisciplinary sources: Web of Knowledge, SCOPUS - HIA-specific portals: CREIS, HIA Gateway, WHO, e IMPACT-Health Impact Assessment International Consortium Qualitative study: Stakeholder and community group perspective: - In-depth interviews (…	Qualitative study: sociological discourse analysis. Quantitative study: descriptive analysis, inter-group comparison, Chi-square test Impact analysis: the information collected was integrated into an impact matrix for each project, combining health effects related to each social determinant of health (SDH), their distribution in the population, and the data sources used (qualitative study, quanti…	NFM - Green spaces, recreational areas, and pedestrian walkways: increased physical activity, social interaction, and access to service. Potential health effects: ↑ well-being and quality of life, self-esteem, perceived physical health, sleep quality, musculoskeletal health, ↓ poor mental health, stress, and fatigue, chronic diseases (cardiovascular disease, diabetes, arterial hypertension, obesi…	Access, Proximity, Health Effects opera related	NFM Increased green spaces, recreational areas, and pedestrian walkways enhance PA, social interaction, and access to services, benefiting particularly the population in the area next to the fish market (unemployed and/or have low incomes, no car, and cyclists, pedestrians, women, children, and the elderly). Increased noise, odors, persistence of pollution, and heavy traffic negatively impact the…	Serrano, E., Larrañaga, I., Morteruel, M. et al. Urban regeneration as population health intervention: a health impact assessment in the Bay of Pasaia (Spain). Int J Equity Health 15, 145 (2016). https://doi.org/10.1186/s12939-016-0424-7
10.3390/ijerph182111015	A. Leuenberger	It Is Like We Are Living in a Different World”: Health Inequity in Communities Surrounding Industrial Mining Sites in Burkina Faso, Mozambique, and Tanzania	2021	Burkina Faso, Mozambique, and Tanzania	Burkina Faso: Bissa Gold MIne, Yaramoko Gold MIne, Houndé Gold MIne. Tanzania: Geita Gold MIne, Bulyanhulu Gold MIne, Buzwagi Gold mine. Mozambique: Montepeuz Ruby Mine, Kenmare Moma Mine, Moatize Coal Mine.	Qualitative multicenter study in HIA framework	Industrial Mining Sites	Actual	Inequities Perceived inequities, in communities surrounding industrial mining sites, related to health determinants: -personal factors and resources -social and community network -living environment and subsistence work -job opportunities and working conditions -general socio-economic-political conditions.	Transect walk: Under the guidance of a local study coordinator (e.g. local health care professional or government ofﬁcer) a transect walk was conducted to identify communities that are positively (e.g. community development initiatives) and negatively (e.g., environmental degradation or social disruption) impacted by the mine and subsequent recruitment of the participants. Focus group discussions…	Overarching “inequity” code to capture perceived inequities in an initial step; specifically when participants opposed positive attributes to negative consequences in the same phrase or participants compared themselves to others getting better or worse in response to the developments induced by the extractive industry, this was coded as inequity. For in-depth analysis of the inequity data, was cr…	Place of Origin or Residence, Gender, and Age: Natives, especially women, struggled to gain employment. Children and adolescents are particularly vulnerable to the mine's impacts. Personal Resources: Natives' educational backgrounds hindered their employment opportunities. Financial situations worsened due to loss of agricultural land or artisanal mining areas. Social and Community Network: Unequ…	Exposure, Proximity, Health Effects opera related	Due to environmental pollution and land loss, participants were concerned about unsecured livelihoods. Both positive and negative changes induced by the mines resulted in increased perceived inequities. Positive changes: More job opportunities, even if not distributed equally among and within communities. Negative changes: More insecure livelihoods and decreased socioeconomic status; achieving go…	MDPI and ACS Style Leuenberger, A.; Cambaco, O.; Zabré, H.R.; Lyatuu, I.; Utzinger, J.; Munguambe, K.; Merten, S.; Winkler, M.S. “It Is Like We Are Living in a Different World”: Health Inequity in Communities Surrounding Industrial Mining Sites in Burkina Faso, Mozambique, and Tanzania. Int. J. Environ. Res. Public Health 2021, 18, 11015. https://doi.org/10.3390/ijerph182111015 AMA Style Leuenber…
10.1016/j.eiar.2022.106788	A.Leuenberger	Incorporating community perspectives in health impact assessment: A toolbox	2022	Burkina Faso, Mozambique, Ghana, Tanzania	Burkina Faso: NordgoldMine (Bissa) RoxgoldMine (Bagassi) Endeavour Mine (Houndé). Ghana: Newmont Ahafo Gold Mine (Asutifi), Tarkwa Manganese Mine, Edikan Gold Mine (Ayanfuri). Mozambique: Montepeuz Ruby Mine, Kenmare Titanium Mine (Moma, Larde), Moatize Coal Mine. Tanzania: Geita Gold Mine, Bulyanhulu Gold Mine, Buzwagi Gold Mine.	Qualitative multicenter study in “Health Impact Assessment for Sustainable Development” (HIA4SD) research initiative	Industrial Mining Sites	Actual	Inequalities Potential different perceived health impacts by the surrounding communities	Transect walk (starting from a raw map from Google Maps or OpenStreetMaps) a tour through the study sites guided by local informants, allowing researchers to observe, ask, listen and discuss, used to obtain a geographical and social overview of the study areas --> Systematic selection of positively and negatively impacted communities Focus group discussions (FGDs) --> qualitative data collection …	To ensure valid results, data collection must consider the local context while maintaining consistent quality. A project-specific data collection manual is recommended to standardize the implementation of study tools.	The guided tour at the beginning of each site visit enables the field teams to systematically select communities for the upcoming data collection. Moreover, having seen the study areas prepares moderators to guide informed discussions and probe accordingly about impacts or interventions. The FGD tool can create an exhaustive list of perceived health impacts related to the different categories of …	Exposure, Proximity, Health Effects opera related	Considering the distribution of potential positive and negative impacts among population and population subgroups (characterized by different gender, age, occupational background) is particularly important to minimize inequities in sustainable development. The tools used focused on affected communities in mining areas, without comparison sites, potentially biasing results by emphasizing negative …	Andrea Leuenberger, Mirko S. Winkler, Isaac Lyatuu, Herminio Cossa, Hyacinthe R. Zabré, Dominik Dietler, Andrea Farnham, Incorporating community perspectives in health impact assessment: A toolbox, Environmental Impact Assessment Review, Volume 95, 2022, 106788,ISSN 0195-9255, https://doi.org/10.1016/j.eiar.2022.106788.

## Sheet: Guidance from query
REF	First author	Title	Year	Country	Zone	Study Design	Opera	Actual or future opera	Inequities, inequalities, and vulnerabilities evaluated	Methods	Analysis tools used	Health Assessment	Type of valuation (Access, Exposure, Proximity, Health Effects, Use opera related)	Inequities, inequalities, and vulnerabilities to be considered	Citation
10.1016/j.eiar.2022.106788	A.Leuenberger	Incorporating community perspectives in health impact assessment: A toolbox	2022	Burkina Faso, Mozambique, Ghana, Tanzania	Burkina Faso: NordgoldMine (Bissa) RoxgoldMine (Bagassi) Endeavour Mine (Houndé). Ghana: Newmont Ahafo Gold Mine (Asutifi), Tarkwa Manganese Mine, Edikan Gold Mine (Ayanfuri). Mozambique: Montepeuz Ruby Mine, Kenmare Titanium Mine (Moma, Larde), Moatize Coal Mine. Tanzania: Geita Gold Mine, Bulyanhulu Gold Mine, Buzwagi Gold Mine.	Qualitative multicenter study in “Health Impact Assessment for Sustainable Development” (HIA4SD) research initiative	Industrial Mining Sites	Actual	Inequalities Potential different perceived health impacts by the surrounding communities	Transect walk (starting from a raw map from Google Maps or OpenStreetMaps) a tour through the study sites guided by local informants, allowing researchers to observe, ask, listen and discuss, used to obtain a geographical and social overview of the study areas --> Systematic selection of positively and negatively impacted communities Focus group discussions (FGDs) --> qualitative data collection …	To ensure valid results, data collection must consider the local context while maintaining consistent quality. A project-specific data collection manual is recommended to standardize the implementation of study tools.	The guided tour at the beginning of each site visit enables the field teams to systematically select communities for the upcoming data collection. Moreover, having seen the study areas prepares moderators to guide informed discussions and probe accordingly about impacts or interventions. The FGD tool can create an exhaustive list of perceived health impacts related to the different categories of …	Exposure, Proximity, Health Effects opera related	Considering the distribution of potential positive and negative impacts among population and population subgroups (characterized by different gender, age, occupational background) is particularly important to minimize inequities in sustainable development. The tools used focused on affected communities in mining areas, without comparison sites, potentially biasing results by emphasizing negative …	Andrea Leuenberger, Mirko S. Winkler, Isaac Lyatuu, Herminio Cossa, Hyacinthe R. Zabré, Dominik Dietler, Andrea Farnham, Incorporating community perspectives in health impact assessment: A toolbox, Environmental Impact Assessment Review, Volume 95, 2022, 106788,ISSN 0195-9255, https://doi.org/10.1016/j.eiar.2022.106788.
10.3390/ijerph16183429	L. Baskin-Graves	Rapid Health Impact Assessment of a Proposed Poultry Processing Plant in Millsboro, Delaware	2019	USA	Millsboro, Delaware: 3 communities Colonial Estates, Holiday Acres, and Possum Point	Rapid HIA	Urban Planning related exposure (convert the former pickle plant into a chicken processing plant)	Future	Inequities Potential different impacts on vulnerable populations living nearby the area or working in the area	Resident input and expert interviews were used to identify pollution concerns, analyzing sociodemographic and health data, and mapping environmental hazards with GIS to evaluate their impact on different community groups, assessing health effects, focusing on vulnerable populations. The study considered factors like increased traffic and odors, using various tools and literature for a comprehensi…		The health of residents can be significantly impacted by the entire process of chicken production	Exposure, Proximity, Health Effects	Exposures related to poultry processing, transport, waste discharge, odor issues, occupational health, and traffic concerns	Baskin-Graves L, Mullen H, Aber A, Sinisterra J, Ayub K, Amaya-Fuentes R, Wilson S. Rapid Health Impact Assessment of a Proposed Poultry Processing Plant in Millsboro, Delaware. International Journal of Environmental Research and Public Health. 2019; 16(18):3429. https://doi.org/10.3390/ijerph16183429
10.1016/j.puhe.2012.07.009	J. Richardson	Do transition towns have the potential to promote health and well-being? A health impact assessment of a transition town initiative	2012	UK	Totnes (South Hams District)	Rapid HIA	Urban Planning related exposure (Transition Together/Transition Streets (TT/TS) projects)	Actual and future	Inequities Potential different impacts of energetic transition on vulnerable groups (low-income households, households in rented houses)	Documentary evidence and contributions from meeting with "key informants". HIA template focused on: equity/equality, lifestyles, social environment, education, income, physical environment, quality of services, and sustainability of the scheme. This template was used to appraise the documentary evidence and to guide the discussions with key informants. Documentary evidence: relating to the TT/TS …	An HIA template was used for data collection. Data from key informants meetings were collated using the template, and suggestions for enhancing positive benefits and mitigating negative consequences were added.	The TS initiative has potential to impact on lifestyles (diet, gardening and garden access, growing vegetables, sharing produce, walking and cycling) and to promote active ageing through involvement of the retired and socially isolated. The program invites participants to a lifestyle of lower energy use, lower carbon dioxide emissions and a reduction in their reliance on fossil fuels, improvement…	Access, Proximity, Health Effects	Fuel poverty in the South Hams area is the same as the rate found in England (13.9%), with higher proportions in fuel poverty in privately rented homes (21%) than Registered Social Landlord (RSL) (18%) and owner-occupied properties (12%). Those in rented accommodation were unlikely to gain financial benefits from the grant-assisted PV installations, because the eligibility for grants to support s…	Richardson, J., Nichols, A., & Henry, T. (2012). Do transition towns have the potential to promote health and well-being? A health impact assessment of a transition town initiative. Public health, 126(11), 982–989. https://doi.org/10.1016/j.puhe.2012.07.009
10.3961/jpmph.2011.44.5.201	E.Kang	Health Impact Assessment as a Strategy for Intersectoral Collaboration	2011	Korea	Gwang Myeong City (Aegi-Neung Waterside Park )	Rapid HIA	Urban Planning related exposure (Aegi-Neung redevelopment in Waterside Park)	Future	Inequities Potential differences in access and use of green spaces among the vulnerable populations (disabled, lower-income people, and older people)	Literature review and a stakeholders' workshop; first half of the workshop, general descriptions of HIA, the Aegi-Neung Waterside Park Plan, and the health profile of Gwang Myeong City were presented; during the latter half of the workshop, the preidentified health impacts and differential health impacts using a tool developed in England and translated into Korean were reviewed and discussed, and…		Positive health impacts were anticipated in areas including water quality and pollution, a clean city and recycling, accessibility/mobility/transport, education, leisure, community network, community development, health service, social service, physical activity, and stress. On the other hand, negative health impacts were expected in external air quality, water quality and pollution, energy consu…	Access, Proximity, Health Effects	Increased physical activity in nearby residents, children and adolescents and increased social activities for women. The group identified issues of access to the park among the disabled, lower income people, and older people	Kang, E., Park, H. J., & Kim, J. E. (2011). Health impact assessment as a strategy for intersectoral collaboration. Journal of preventive medicine and public health = Yebang Uihakhoe chi, 44(5), 201–209. https://doi.org/10.3961/jpmph.2011.44.5.201
10.1016/S0033-3506(02)00002-1	D. Gorman	Transport policy and health inequalities: a health impact assessment of Edinburgh’s transport policy	2003	UK	Edinburgh	Prospective HIA - rapid assessment	Urban and Transport Planning related exposure (Transport planning)	Future	Inequalities Potential different impacts on the health determinants on deprived groups (young families, adolescents, elderly, working people, and unemployed)	Literature review and policy analysis; Meetings of an expert group (council transport planners, health board and university public health staff with local knowledge and professional expertise in transport, and representatives of the local community) during which the group: heard presentations on HIA, City of Edinburgh Council's (CEC’s) Transport Policy, and links between transport and health; loo…		Scenario 1: 7 mil financing/low spend-> accident, physical activity, access to goods and services, community network have always a more negative impact on deprived than affluent in all groups risk; instead, pollution had a more negative impact on affluent than deprived. Scenario 3: 29 mil financing/high spend-> greater benefits for everyone in accident, physical activity, access to goods and serv…	Access, Exposure, Health Effects opera related	Having a contemporary transportation policy that reduces private car use by encouraging cycling, walking and public transport is beneficial to all, but particularly to the most disadvantaged groups. Disadvantaged groups bear the heaviest burden of negative impacts and have the most to gain from the positive impacts regarding accidents, exposure to pollution, physical activity, access to goods and…	Gorman, D., Douglas, M. J., Conway, L., Noble, P., & Hanlon, P. (2003). Transport policy and health inequalities: a health impact assessment of Edinburgh's transport policy. Public health, 117(1), 15–24. https://doi.org/10.1016/S0033-3506(02)00002-1
10.1590/S1020-49892002000500023	R.Barnes	Health impact assessment and inequalities	2002	UK	South and West London	Qualitative HIA (2 case studies)	Urban Planning related exposure (Regeneration initiatives (New Deal for Communities (NDC), Single Regeneration Budget (SRB))	Future	Inequities Potential different impacts on health determinants	It is crucial that HIA methods explicitly assess existing health inequalities and the distribution of the potential impacts. When undertaking HIAs such scenarios (regeneration initiatives in disadvantaged areas) may be useful for identifying inequities, along with more familiar qualitative methods such as interviews and focus groups.)		Scenario 1: the New Deal for Communities (NDC) initiative is a part of the Government’s strategy to focus resources on small disadvantaged area, some of which are among the most deprived neighborhoods in the country. NDC program has four themes: • economic activity (employment) • health • community safety (crime prevention) • educational attainment Scenario 2: does not result in an apparent impro…	Access, Health Effects	First scenario: most of the current population remains, leading to increased average income, reduced unemployment, and improved overall health in the area. However, this may also result in increased inequalities and decreased social cohesion. In the second scenario, the area may not improve or could deteriorate, with some residents benefiting enough to leave, while the most disadvantaged remain. …	Barnes, R., & Scott-Samuel, A. (2002). Health impact assessment and inequalities. Revista panamericana de salud publica = Pan American journal of public health, 11(5-6), 449–453. https://doi.org/10.1590/s1020-49892002000500023
10.1016/j.puhe.2003.08.005	C Lester	Rapid collaborative health impact assessment: a three-meeting process	2004	UK	Cardiff	H(I)IA process (health inequities HIA)	Urban and Transport Planning related exposure (Proposed road (to link the areas of St Mellons on the eastern outskirts of Cardiff and a nearby Eurofreight rail depot); the area also includes a country park development)	Future	Inequities Potential different impact of proposed road and park on groups who were already disadvantaged (families without car) [Differences in Risk of road traffic accidents , Traffic reduction/exclusion from residential roads, Employment, Changed outlook, Property devaluation, Noise, Construction phase, Operational phase]	Three discusion meetings: the first two meetings each lasted approximately 3 h but the final meeting was completed in 90 min. -I meeting: Presentations Development plan->Council Officers, Local concerns, Resident, H(I)IA process-Health Authority; Discussion-> Scope of assessment, timetable for assessment, positive and negative impacts, who will collect the evidence? -II meeting: Presentations-> E…		Evidence examined included academic papers, plans, reports and personal statements from local people, and the combination of these suggested that health-damaging effects resulting from the link road development could be reliably estimated. On the evidence produced, itwas concluded that the link road projectwouldhaveanegative impactonthe health of local resident	Access, Exposure, Proximity, Health Effects opera related	Differential impact on groups who were already disadvantaged (families without a car, who were unlikely to benefit from the new road). The amenity of the country park, which has the potential to contribute to health and well-being, would be diminished for this group, who would find it more difficult to access other rural sites	Lester C, Temple M. Rapid collaborative health impact assessment: a three-meeting process. Public Health. 2004 Apr;118(3):218-24. doi: 10.1016/j.puhe.2003.08.005. PMID: 15003411.
10.3390/ijerph17082956	L. Palència	Study Protocol for the Evaluation of the Health Effects of Superblocks in Barcelona: The “Salut Als Carrers” (Health in the Streets) Project	2020	Spain	Horta, Sant Antoni, Poblenou Superblock Barcelona	Mixed method: quantitative and qualitative elements in HIA framework	Urban Planning related exposure (Superblocks)	Future	Inequities Potential impacts perceived related to mental health and health determinants, according to socioeconomic factors.	(a) pre–post health survey of 1200 people randomly selected asked about self-perceived health and quality of life, social support, mental health, mobility, physical activity, neighborhood characteristics, and housing; (b) pre–post environmental measurements, mainly of NO2, PM10, and PM2.5 and black carbon; (c) pre–post environmental walkability measures using the Microscale Audit of Pedestrian St…	Quantitative methods: (a)Survey-> McNemar tests to assess signiﬁcant changes between the diﬀerent health outcomes before and after the intervention. If changes are conﬁrmed, further analyses will evaluate whether the eﬀects diﬀer by socioeconomic characteristics such as age, sex, social class, or immigrant status, using Poisson regression models. (b)Environmental Measures-> Fixed and mobile atmos…	Possible eﬀects of superblocks on residents’ health based on a literature review: reduction in air and noise pollution and increase in traﬃc safety, cycling, and walkability. The increase in the presence of recreational spaces, together with residents’ participation in the whole process, will likely create a higher sense of community and improve social networks while the presence of more people a…	Exposure, Health Effects opera related	Potential different improvements in traffic injuries, reduction in cardiovascular and respiratory diseases, depression, and anxiety, and an enhancement in social well-being, related to socioeconomic factors.	Palència, L., León-Gómez, B. B., Bartoll, X., Carrere, J., Díez, E., Font-Ribera, L., Gómez, A., López, M. J., Marí-Dell'Olmo, M., Mehdipanah, R., Olabarría, M., Pérez, G., Puig-Ribera, A., Rico, M., Rojas-Rueda, D., Vásquez-Vera, H., & Pérez, K. (2020). Study Protocol for the Evaluation of the Health Effects of Superblocks in Barcelona: The "Salut Als Carrers" (Health in the Streets) Project. In…
10.1371/journal.pone.0279470	Y. Ge	Assessing the health impacts of the urban expansion of small cities in China: A case study of Jiawang	2022	China	Jiawang	Case study in a rapid HIA framework	Urban and Transport Planning related exposure (public facilities, road transportation and land use)	Actual and future	Inequities Potential impacts in low-income neighborhoods related to public and healthcare facilities, road transportation, and land use	Within each dimension, a series of built environment indicators (health determinants), identified through literature review, at the neighborhood level and city level are selected to assess whether and to what extent the plan will improve public health, compared with the current status. Health determinants -Public facilities: Proportion of green space, Per capita green space, Service coverage of e…	From the current and planned land use map were obtained data of various educational facilities, road network, data of the residential area, industrial land, logistics land and public transport station to calculate noise level, land use entropy to evaluate land use mix. Educational facilities-> service area is simulated based on the road network model built with ArcGIS 10.5 software. Accessibility…	Urban expansion will reduce health disparities between the old and new town and between the urban and suburban areas. The impact of expansion exerts on health equity will be generally positive. Public facilities: Proportion of green space (%) ↑ Per capita green space (m2) ↑ Service area of educational facilities (kindergartens) (%) ↑ Service area of educational facilities (primary schools) (%) ↑ …	Access, Proximity, Health Effects opera related	Compared to the current situation, expansion influences health equity among several health determinants. Low-income neighborhoods will benefit from the improvement of the amount of green space, green space accessibility, service area of educational facilities, recreational facility accessibility, urban road network density, intersection density, residential environment and land use mix. It is unl…	Ge Y, He Z (2022) Assessing the health impacts of the urban expansion of small cities in China: A case study of Jiawang. PLoS ONE 17(12): e0279470. https://doi.org/10.1371/journal.pone.0279470

## Sheet: Field study from snowball
REF	First author	Title	Year	Country	Zone	Study Design	Opera	Actual or future opera	Inequities, inequalities, and vulnerabilities evaluated	Methods	Analysis tools used	Health Assessment	Type of valuation (Access, Exposure, Proximity, Health Effects, Use opera related)	Findings on inequities, inequalities, and vulnerabilities	Citation	note
10.1186/s12992-019-0453-2.	J.Anaf	The health impacts of extractive industry transnational corporations: a study of Rio Tinto in Australia and Southern Africa	2019	Australia, South Africa and Namibia	Uranium mine at Rössing in Namibia and sands mine at Richards Bay in South Africa. Ranger Uranium mine in Australia.	HIA in a Corporate Health Impact Assessment (CHIA) Framework	Industrial Mining Sites	Actual	Inequities Positive and negative impacts on workers and local communities related to political and business practices, workforce and working conditions, social conditions, environmental conditions, and economic conditions	Adapted existing Health Impact Assessment methods. Data identifying potential impacts were sourced through media analysis (the Factiva database and the Proquest International Australian and Zealand Newsstream database were accessed to identify all news sources under search headings relating to Rio Tinto’s industrial, economic and political news items for Australia and South Africa between 2012 an…	Information from documents and websites, media items and transcribed interviews were imported into NVivo qualitative data analysis software and coded against the three levels of CHIA framework. The areas of health impact in each jurisdiction were coded for positive and detrimental health impacts and aspects of corporate activity.	Rio Tinto uses its membership in representative organizations to influence public policy in ways that are unfavorable to health equity while maintaining a positive corporate image. Rio Tinto's supply chain management imposes requirements likely to have positive health impacts for workers. Adverse health impacts on contract workers are not visible in corporate reports; increased incentives for wor…	Exposure, Proximity, Health Effects opera related	a.The company's policy influence may negatively affect health equity; on the other, its supply chain practices have a positive impact on worker health. b.Increased precarious, lower-paid working conditions; increased incentives for workers to engage in unsafe work practices. There are significant differences between work, health, and safety regulations in Australia and Southern Africa: workplace …	Anaf, J., Baum, F., Fisher, M., & London, L. (2019). The health impacts of extractive industry transnational corporations: a study of Rio Tinto in Australia and Southern Africa. Globalization and health, 15(1), 13. https://doi.org/10.1186/s12992-019-0453-2
10.1080/14615517.2021.1904697.	A.Leuenberger	Gendered health impacts of industrial gold mining in northwestern Tanzania: perceptions of local communities	2021	Tanzania	Geita, Bulyanhulu and Buzwagi gold mines	Qualitative multicenter study in HIA framework	Industrial Mining Sites	Actual	Inequities Perceived inequities related to health determinants (housing, soil and land, water, air, sanitation, income generating activities, working conditions, unemployment, healthcare, schooling, social dynamic), in subpopulation groups (men, women, adolescent boys and girls, and children).	Transect walk: under the guidance of the local coordinator, highly impacted communities in proximity of the mine and community members for focus group discussions (FGDs) were identified. In the selected villages and with the assistance of community leaders or health workers, gender-separated FGDs were held with purposively sampled community members. A participatory tool to collect, categorize and…	For the initial analysis was used Nvivo Pro. Data-driven coding: categories applied during the data collection process (environmental conditions; water and sanitation,food and agriculture,housing, socio-economic status and poverty, working conditions and unemployment, education, healthcare service) were used as initial coding structure and emerging themes (e.g sanitation and community dynamics) w…	Negative and positive impacts and related health outcomes that emerged during the analysis of the 24 FGD. Housing : Negative - Cracks in the houses due to the blasting in the mine, resettlement, loss of land rights, more traffic, heavy trucks passing could lead to fear, stress, shock, high blood pressure, fainting, injuries. Positive- New or improved roads Soil and land: Negative - Loss of land, …	Exposure, Access, Proximity, Health effects opera related	Women's roles encompass being mothers and housewives, secondary income generators, and engaging in low-prestige community activities. Environmental degradation from mining particularly affects women's agricultural and domestic work. Women also bear the primary responsibility for childcare, which has become more demanding as children fall sick more often due to mining activities, reducing women's …	Leuenberger, A., Kihwele, F., Lyatuu, I., Kengia, J. T., Farnham, A., Winkler, M. S., & Merten, S. (2021). Gendered health impacts of industrial gold mining in northwestern Tanzania: perceptions of local communities. Impact Assessment and Project Appraisal, 39(3), 183–195.
10.3390/ijerph17103633	A.M. Knoblauch	Community Health Impacts of the Trident Copper Mine Project in Northwestern Zambia: Results from Repeated Cross-Sectional Surveys.	2020	Zambia	Kalumbila district of the North-Western province of Zambia	Cross-sectional surveys in HIA framework	Industrial Mining Sites	Actual	Inequities Different health determinants and outcomes in impacted communities versus the comparison communities.	Data collection for the study was carried out through three survey modules: at baseline in 2011, and follow-ups in 2015 and 2019. The modules included: -Questionnaire Survey: Focused on women of reproductive age (15–49 years) to gather data on household characteristics, demographics, socioeconomic status, and health-related knowledge, attitudes, behaviors, and practices. -Biomedical Assessment: T…	Questionnaire data were collected using Open Data Kit (ODK) on tablet devices. Descriptive analyses were performed to compare frequencies, means and 95% confidence intervals (CI) across survey years and project impact (impacted vs. comparison communities). Interactions between years (2011 vs. 2019) and the project’s impact were reported using odds ratios (ORs) with corresponding 95% CI and p-valu…	Data obtained from three cross-sectional surveys conducted at 4-year intervals (2011, 2015 and 2019) support the monitoring of health determinants and outcomes in communities potentially impacted by a large copper mining project. Improvements (e.g., use of vector control measures, stunting in children <5 years and hookworm prevalence in children 9–14 years), unchanged prevalence (e.g., anaemia in…	Exposure, Proximity, Health Effects opera related	Communities impacted by the mining project frequently showed better health outcomes than comparison communities, suggesting that the health interventions implemented by the project as a consequence of the HIA have mitigated potential negative effects and enhanced positive effects. Caution is indicated to avoid the promotion of health inequalities within and beyond the project area.	Knoblauch AM, Farnham A, Zabré HR, Owuor M, Archer C, Nduna K, Chisanga M, Zulu L, Musunka G, Utzinger J, Divall MJ, Fink G, Winkler MS. Community Health Impacts of the Trident Copper Mine Project in Northwestern Zambia: Results from Repeated Cross-Sectional Surveys. Int J Environ Res Public Health. 2020 May 21;17(10):3633. doi: 10.3390/ijerph17103633. PMID: 32455773; PMCID: PMC7277077.	The specific objectives of the HIA were to (i) prevent negative health impacts; (ii) promote health opportunities; (iii) develop a community health management and monitoring plan; and (iv) act on monitoring data to adjust health interventions over time. In the current setting, both the interplay between health and economic growth and the health interventions promoted by the project’s HIA might be…
10.1016/j.envres.2021.110988	T.Iungman	The impact of urban and transport planning on health: Assessment of the attributable mortality burden in Madrid and Barcelona and its distribution by socioeconomic status	2021	Spain	Barcelona and Madrid	HIA following the quantitative Urban and TranspOrt Planning Health Impact Assessment (UTOPHIA) methodology	Urban and Transport Planning related exposure (Physic Activity (PA), air and noise pollution, green space, and heat)	Actual	Inequalities Different mortality impacts of exposure by socioeconomic factors	Recommended exposure levels (‘counterfactual scenario’– WHO exposure level recommendations) and baseline exposure levels of Physical activity (PA), Air pollution, Noise, Green space were compared; exposure-response functions (ERFs), quantifying the association between the exposures and mortality, was obtained from literature; relative risk (RR) to the estimated diﬀerence in exposure level between…	A regression analysis was conducted to evaluate associations between exposure levels (NO₂, PM2.5, road traffic noise, green space, and heat) and the Deprivation Index (DI). The index was based on variables including annual mean income per person (2017), percentage of population without education (2018), unemployment rate (2018), and percentage of immigrants from low- and middle-income countries (…	In 2018, 1,037 deaths in Barcelona were attributable to non-compliance with international exposure level recommendations (72 deaths per 100,000 population). The largest contributors were PM2.5 exposure (524 deaths), followed by lack of access to green spaces (277 deaths), noise (124 deaths), heat (112 deaths), and NO2 exposure (12 deaths). In 2018, 902 deaths in Madrid were attributable to non-co…	Access, Exposure, Health Effects opera related	Barcelona: Overall PM2.5, lack of GS and heat exposures attrib­utable mortality tended to be higher in the most deprived areas. Sub-populations of the most deprived census tracts (‘very high’) had a 1.22 times greater mortality rate due to PM2.5 exposure (p-value = 0.001); a 1.42 times greater mortality rate due to lack of GS (p- value = 0.008) and a 1.27 times greater mortality rate due to exces…	Tamara Iungman, Sasha Khomenko, Mark Nieuwenhuijsen, Evelise Pereira Barboza, Albert Ambròs, CindyM. Padilla, Natalie Mueller, The impact of urban and transport planning on health: Assessment of the attributable mortality burden in Madrid and Barcelona and its distribution by socioeconomic status, Environmental Research, Volume 196, 2021, 110988, ISSN 0013-9351
10.1093/cdj/bsu052.	N. Iroz-Elardo	Health impact assessment as community participation	2014	Canada, California	Clark County (Washington), Lake Merritt Bay (Oakland, CA), and Los Angeles (Southern California)	Qualitative HIA (3 case studies)	Urban and Transport Planning related exposure (Clark County Bicycle and Pedestrian HIA, Lake Merritt BART Station Area Plan HIA, and the I-710 Corridor HIA)	Actual	Inequalities Potential health benefits for impacted communities; consideration of community perspectives regarding safety and social cohesion, employment, and health	For each case studies: -initial document review to establish community and stakeholder participation and interests; -hour-long semi-structured interviews to confirm participants, identify participant interests in the target plan and HIA, and provide general impressions of the HIA process; -qualitative content analysis of HIA documents and related planning documents to identify the inclusion of co…	Clark County Bicycle and Pedestrian HIA: GIS helped identify data gaps by analyzing school access and mapping pedestrian and bicycle collisions, highlighting areas needing facility updates.	Clark County Bicycle and Pedestrian HIA: Once completed, the projects will provide 95,000 residents with better access to physical activity opportunities. The proposed projects will not harm vulnerable populations and could benefit low-income and older residents. Lake Merritt Bay Area Rapid Transit station area HIA: the influence of the HIA is on two sub-sections and a callout box addressing ‘pub…	Access, Exposure, Proximity, Health eEffects opera related	Clark County Bicycle and Pedestrian HIA: The impact was assessed based on how close these populations are to areas that could see improved opportunities for physical activity. Analysis of Comprehensive HIA recommendations suggests that the planning process did not adequately (i) define data and criteria for prioritization, (ii) plan for a diversity of users including inexperienced cyclists throug…	Nicole Iroz-Elardo, Health impact assessment as community participation, Community Development Journal, Volume 50, Issue 2, April 2015, Pages 280–295

## Sheet: Guidance from snowball
REF	First author	Title	Year	Country	Zone	Study Design	Opera	Actual or future opera	Inequities, inequalities, and vulnerabilities evaluated	Methods	Analysis tools used	Health Assessment	Type of valuation (Access, Exposure, Proximity, Health Effects, Use opera related)	Inequities, inequalities, and vulnerabilities to be considered	Citation	note
10.1089/env.2009.0018.	E.C Harris	Humboldt county general plan update health impact assessment: a case study.	2009	USA	Humboldt County, Northern California	Qualitative and quantitative HIA	Urban Planning related exposure (General Plan Update (GPU) to guide future building and growth)	Future	Inequalities Potential different impacts on health indicators	Screening involves determining whether an HIA is warranted and how it can be used, was conducted informally by various stakeholders Scoping involves determining health impacts to evaluate, research questions, methods for analysis, and stakeholder roles; during the scoping phase, the Project Team analyzed and compared the three alternatives based on a series of health indicators. The team selected…	Analysis: existing data combined (from a review of literature) with qualitative and quantitative analytical methods predicted the GPU’s impact on public health, including health opportunities and disparities	Health indicators Vehicle miles traveled (VMT)-> quantitative analysis: using Plan Alternative A as a baseline, Plan Alternative B would generate 16% more VMT annually in the county, while Plan Alternative C would increase it by 32%. Qualitative data: focus group participants emphasized the need for better walkability and bikability to reduce VMT. Vehicle travel increases air pollution and greenh…	Access, Proximity, Health Effects	Health indicator: Vehicle miles traveled-> The analysis found that sprawling development, which increases VMT, would make resources inaccessible to about 30% of the population who don't drive, including seniors, youth, low-income, and disabled residents. Higher VMT also raises driving costs, disproportionately affecting low-income households. Proportion of households within a half-mile of a publi…	Harris, E.C., Lindsay, A., Heller, J., Gilhuly, K., Williams, M., Cox, B.M., & Rice, J. (2009). Humboldt county general plan update health impact assessment: a case study. Environmental Justice, 2, 127-134.
10.1136/jech.2009.091256.	A.Bacigalupe	Health impact assessment of an urban regeneration project: opportunities and challenges in the context of a southern European city	2009	Spain	Uretamendi-Betolaza and Circunvalación (UBC), peripheral neighbourhoods	Prospective and concurrent qualitative HIA	Urban and Transport Planning related exposure (Integral Regeneration Plan (IRP) of Uretamendi-Betolaza and Circunvalación (UBC)	Future	Inequities and Vulnerabilities Potential differences in accessibility to Lifts/roads, to green space for vulnerable (older people, disabled, people without parents)	Literature review to collect relevant documents on the relation between the main determinants of health potentially affected by the intervention (accessibility, green areas, electromagnetic fields and participation) and health. The affected community was profiled based on already available data about ward-level cause-specific mortality and socioeconomic conditions. Interview and discussion groups…	Information collected was integrated and analyzed taking as a starting point the areas of impact identified in the qualitative information, leading to the identification of health impacts. The analysis work was carried out according to the sociological discourse analysis model. Results of the literature review complemented this information to identify possible subsequent health impacts related to…	Lifts/roads-> they would improve accessibility to and from UBC, resulting in stronger social cohesion within the community and with the rest of the city; lifts would promote physically active transport, especially walking. Access to social and health services and other facilities such as supermarkets would also be facilitated. In contrast, the exit from one lift could negatively impact on health …	Access, Health Effects opera related	Lifts/Roads Strenghtening of social networks and social cohesion, promote walking, easier access to health centre, improvement of home visits by professionals, easier access to a variety of cheaper food (supermarkets), increase of traffic on roads and injuries near lift exit. Park Better perception of neighborhood, increase of physical activity, and social networks, but also promotion of drug and…	Bacigalupe, A., Esnaola, S., Calderón, C., Zuazagoitia, J., & Aldasoro, E. (2010). Health impact assessment of an urban regeneration project: opportunities and challenges in the context of a southern European city. Journal of epidemiology and community health, 64(11), 950–955.
10.2196/17138	A.Farnham	Investigating Health Impacts of Natural Resource Extraction Projects (NREP) in Burkina Faso, Ghana, Mozambique, and Tanzania: Protocol for a Mixed Methods Study	2019	Burkina Faso, Ghana, Mozambique, and Tanzania	Burkina Faso: Hounde Mine, Yaramoko Gold Mine and Bissa Mine. Ghana: Edikan Gold Mine, Tarkwa MIne, Newmont Ahafo Mine. Mozambique: Montepuez Ruby Mining, Kenmare Moma Mining, Vale MIne, International Coal Ventures. Tanzania: Geita, Buzwagi, and Bulyanhulu Gold Mine.	Mixed methods: quantitative and qualitative elements in HIA4SD (Health impact assessment for sustainable development) framework	Industrial mining site	Actual and Future	Inequalities Potential different impacts on health determinants	Mixed methods, multi-stage, multi-focus project addressing the topics of: governance and policy->key informant interviews with stakeholders and policymakers; stakeholders meetings social determinants of health->focus group discussions with impacted communities on the social determinants of health and health equity; in-depth interviews with selected cases health economics->semistructured exit inte…	Quantitative data-> health data were extracted from DHIS2 (District Health Information System 2), DHS (Demographic and Health Survey), SARA (Service Availability and Readiness Assessment), Malaria Indicator Survey (MIS), Multi-Indicator Cluster Survey (MICS), AIDS Indicator Survey (AIS), and Service Provision Assessment (SPA). Qualitative data-> The key informant interviews, focus group discussio…		Exposure, Proximity, Health Effects	Differences in health outcomes and health determinants between districts with and without an extraction project will be analyzed using matched geographical analyses. Underestimation of the true incidence of the disease, due to the lack or poor implementation of monitoring systems at mining sites.	Farnham, A., Cossa, H., Dietler, D., Engebretsen, R., Leuenberger, A., Lyatuu, I., Nimako, B., Zabre, H. R., Brugger, F., & Winkler, M. S. (2020). Investigating Health Impacts of Natural Resource Extraction Projects in Burkina Faso, Ghana, Mozambique, and Tanzania: Protocol for a Mixed Methods Study. JMIR research protocols, 9(4), e17138.

## Sheet: IRIS
Reference	Title	Pubblication year	Country	Study Design	Opera	Inequities, inequalities, and vulnerabilities evaluated	Methods	Local Zone	Health Assessment	Findings on inequities, inequalities, and vulnerabilities	Other variables evaluated	Citation	note
GUIDELINE FROM IRIS
https://iris.who.int/bitstream/handle/10665/329896/9789289054560-eng.pdf?sequence=1&isAllowed=y	The versatility of health impact assessment: experiences in Andalusia and other European settings	2019	Spain, Belgium, Germany, and UK	HIA implementation	Urban Planning related exposure (Case Study 1:Air pollutants: Traffic: PM10, NO2, NOx, CO2, lead (Pb). Construction and demolition (PM10) Sea traffic (PM10, NO2/NOx and SO2) Airports (PM10 and NO2/NOx) Agriculture (PM10 and NO2/NOx) Industry (PM10, NO2/NOx, SO2, CO2, arsenic (As), cadmium (Cd), nickel (Ni), benzene and benzo(a)pyrene) Residential/business/institutional -Case Study 3: relocation o…	Social determinants of health (SDH) outlined in the HIA	Andalusian HIA: description of activity, description of affected population and environment (with a focus on vulnerable population groups and health inequities; public perception of health and environment in the affected area; participatory consultations, including interviews with policy leads and a stakeholder workshop), identification of potential effects on determinants of health, preliminary …	Andalusia, Flanders, North Rhine-Westphalia, and Wales	-Case Study 1 HIA of policies: draft Andalusian Strategy on Air Quality: Scenario 1 or 2 the reduction of PM10 annual average to objective levels could decline mortality (e.g., fewer premature deaths); reduction in disability adjusted life years (DALYs) -Case study 3. HIA of urban planning: amendment of a land-use plan: the best alternative would be to relocate the social centre to a district on …	-Case Study 1 HIA of policies: draft Andalusian Strategy on Air Quality: A comparison of the population of Algeciras Bay with that of the whole region revealed that, in the former, the education level was lower, the population was slightly younger and morbimortality among older adults was higher. For the purpose of the HIA, the main finding relating to the population in this zone was that there a…		The versatility of health impact assessment: experiences in Andalusia and other European settings. Copenhagen: WHO Regional Office for Europe; 2019. Licence: CC BY-NC-SA 3.0 IGO.
GUIDANCE FROM IRIS
https://iris.who.int/handle/10665/366708	Enabling the implementation of health impact assessment in Portugal	2023	Portugal	HIA capacity-building initiative framework: - case study 3 . Adoption of recommendations on urban operations in the conversion of industrial areas with contaminated soil in Parque das Nações	Urban Planning related exposure (soil decontamination and hospital expansion)		Preparation phase: assessment of both the quality of the soil and the risk to the population and the environment; Licensing and communication phase: execution of a plan to decontaminate the soil and the adoption of risk management measures in situations where the risk on acceptable for human health and the environment; Implementation phase: work in relation to waste, underground water quality, wa…	Parque das Nações	Potential health effects were quantified through a carcinogenic risk assessment approach. The construction of long-term health-effect series because of a lack of available data: obtain accurate health data was dificult, as much of the population in the study area used private rather than public health services. Further difficulties arose in obtaining data on the working population in the study ar…	The positive health gains/effects on the resident population resulting from adoption of the APA recommendations. This effect will be more noticeable in the paediatric population		World Health Organization. Regional Office for Europe. (‎2023)‎. Enabling the implementation of health impact assessment in Portugal. World Health Organization. Regional Office for Europe.. https://iris.who.int/handle/10665/366708. License: CC BY-NC-SA 3.0 IGO
https://iris.who.int/handle/10665/366667	Assessing the health impacts of waste management in the context of the circular economy	2023	Wales, UK, Moldova, Ukraine, Serbia, New Zeland	Six HIA case-studies (1: Draft Wales waste strategy (Wales, United Kingdom, 2008); 2: Hightown Quarry residual waste management facility (Northern Ireland, United Kingdom, 2014); 3: Chisinau solid waste project (Republic of Moldova, 2017); 4: Khmelnitsky solid waste project (Ukraine, 2020); 5: Vinča energy from waste facility and landfill remediation (Serbia, 2018); 6: HIA on the draft Wairoa Dis…	Urban Planning related exposure (Waste management)	1: investigate factors that may influence the significance of potential health outcomes or their disproportionate impact upon communities and sensitive groups; 2: identify and assess potential health outcomes and put forward recommendations to maximize health gains whilst minimising potential negative impacts and inequality 3: gender equality 4: consideration of residential communities, community…	1: qualitative HIA (with a comprehensive literature review of every waste management option under consideration, and the health baseline of existing health conditions for Wales to provide context on burdens of poor health, inequality and associated sensitivity to specific health pathways that might result in a disproportionate outcome or risk); 2: quantitative assessment methods (exposure-respons…	1: Draft Wales waste strategy (Wales, United Kingdom, 2008); 2: Hightown Quarry residual waste management facility (Northern Ireland, United Kingdom, 2014); 3: Chisinau solid waste project (Republic of Moldova, 2017); 4: Khmelnitsky solid waste project (Ukraine, 2020); 5: Vinča energy from waste facility and landfill remediation (Serbia, 2018); 6: HIA on the draft Wairoa District Council waste ma…	1: the actual risks to health are minimal, and where they do exist, they are not necessarily in line with community priorities or perceptions; 2: the assessment from relative changes in air quality, noise and transport upon existing burdens of health are not sufficient to quantify any adverse health outcome; 3: air quality and noise are not considered significant, the project would have no signif…			World Health Organization. Regional Office for Europe. (‎2023)‎. Assessing the health impacts of waste management in the context of the circular economy. World Health Organization. Regional Office for Europe. https://iris.who.int/handle/10665/366667. License: CC BY-NC-SA 3.0 IGO
https://iris.who.int/handle/10665/368238	Implementation of health impact assessment and health in environmental assessment across the WHO European Region	2023	European region	Report presenting the results of the literature reviews and the surveys conducted in 2015 and 2021.	Evaluate the status of inclusion of health in environmental assessments and identify the options for potential integration of HIAs into EIA and SEA practice	Low level of analysis in HIA in potential impacts on vulnerable groups or on health inequalities among population subgroups	Literature review ( on classifications and definitions of health determinants and factors influencing health and well-being) Online survey in 2015 (to potential experts in the WHO European Region): 25 questions: 13 on HIA implementation and 12 on including health in environmental assessments. It was divided into two parts: the first (obligatory) part contained questions indispensable to answering…			Although more than half of the respondents from 19 countries (73%) reported that impacts on vulnerable groups were assessed at least sometimes (13 respondents) or even routinely (20 respondents), inequalities among population subgroups were only rarely (14 respondents) or never (6 respondents) assessed in 14 countries (54%) and only sometimes in 12 countries according to 16 respondents. Only in t…		World Health Organization. Regional Office for Europe. (‎2023)‎. Implementation of health impact assessment and health in environmental assessment across the WHO European Region. World Health Organization. Regional Office for Europe. https://iris.who.int/handle/10665/368238. License: CC BY-NC-SA 3.0 IGO
https://iris.who.int/handle/10665/373932	Methodological challenges and data needs: Policy brief 3 on health impact assessments and incorporating health into environmental assessments	2023	European region	This policy brief aims to provide information about the availability of guidance and tools to support health impact assessments (HIAs) and incorporating health into environmental assessments (EAs).	Methodologies to support HIAs and incorporate health into environmental assessments	Social determinant, such as education or income, and data to facilitate assessment of equity-related issues	A proportionate screening should only screen for assessment of those impacts with a likelihood of clearly important or unacceptable changes to population health. Scoping stage, the potential for both likely and significant health effects needs to be determined. In both HIAs and health assessments in EAs, inequalities are a key feature to consider when there is potential for significant health eff…					World Health Organization. Regional Office for Europe. (‎2023)‎. Methodological challenges and data needs: Policy brief 3 on health impact assessments and incorporating health into environmental assessments. World Health Organization. Regional Office for Europe. https://iris.who.int/handle/10665/373932. License: CC BY-NC-SA 3.0 IGO
https://iris.who.int/handle/10665/340944	Urban redevelopment of contaminated sites: a review of scientific evidence and practical knowledge on environmental and health issues	2021	European Region	Literature review, report of case studies in HIA framework	Urban Planning related exposure (Redevelopment of contaminated sites)	Very few of the studies explicitly considered equity in their study design or reporting of outcomes (review on the environmental, health and equity effects of the remediation and redevelopment of contaminated sites) The seven studies that considered equity impacts in their analysis used different variables, often related to the exposure or outcome. In different studies the analysis took race/ethn…	Systematic review of scientific evidence on the environmental, health and social impacts of remediation and redevelopment of contaminated sites; Case study collection on European contaminated site redevelopment projects; Selected case studies submitted by local or regional authorities, public or state agencies and researchers were followed up in order to gain more information on selected topics (…		Health authorities were only actively involved in less than half of the projects. An important finding is that a significant number of sites still had problems with contamination after the remediation was finished; Acknowledging this limitation, the experts reviewed various options for involving health actors effectively. Participatory HIA processes were exclusively applied in the context of plan…			World Health Organization. Regional Office for Europe. (‎2021)‎. Urban redevelopment of contaminated sites: a review of scientific evidence and practical knowledge on environmental and health issues. World Health Organization. Regional Office for Europe. https://iris.who.int/handle/10665/340944. License: CC BY-NC-SA 3.0 IGO
https://iris.who.int/handle/10665/371022	Health impact assessments and health in environmental assessments: developing further implementation strategies: Bonn, Germany, 24–25 September 2015: report of the expert meeting	2016	European Region	Meeting report, presenting survey results	HIA Implementation (Wales, Slovakia, Lithuania, Austria and health in EIA and SEA	Vulnerable groups and health inequalities were routinely considered in only a small proportion of countries	Experts meetings and survey: -survey: online questionnaire was designed using expert advice and a review of previous research and publications on HIA Implementation in different countries and regions and the integration of HAs within EAs; the current status of HIA implementation across Europe (scope of the health determinants assessed (including vulnerable groups and health inequalities)), the cu…		The majority of respondents stated that there were a range of resources available for implementing HIA in their countries, including training of health experts, training of public health authorities, specific HIA tools, specific HIA guidelines, training of environmental assessors and training researchers. Regarding the scope of the conducted HIAs, environmental determinants of health were most of…	-The Wales HIA Support Unit: large health inequalities in health (deprived communities exhibit higher levels of ill health and have shorter life expectancy than more affluent communities)		World Health Organization. Regional Office for Europe. (‎2016)‎. Health impact assessments and health in environmental assessments: developing further implementation strategies: Bonn, Germany, 24–25 September 2015: report of the expert meeting. World Health Organization. Regional Office for Europe.
https://iris.who.int/handle/10665/137369	Health in impact assessments: opportunities not to be missed	2014	European Region, England, Australia, Russian Federation, South Africa	Report of different selected sources	Health in impact assessment (environmental impact assessment, strategic environmental assessment, social impact assessment, sustainability assessment, and HIA)	HIA was thus identified as an important instrument to allow intersectoral work and to improve public health by addressing the socioeconomic determinants of health, so as to promote policies and practices that improve health equity and reduce health inequalities	HIA: Quantitative approaches based on epidemiologic data and methods, including causality criteria, dose-response curves, health metrics, and modelling; Qualitative assessment includes efforts to adequately include lay and civic knowledge, thus enriching the HIA process, and possibly contributing to consensual policy decisions. In order to promote the necessary extended participation a range of t…		There is a wealth of data and plausible mechanisms on how aspects of the social environment (e.g. education, employment) influence health but quantitative models on how changing attributes of the social environment results in changes to different health outcomes are rarely available, and less reliable. Thus, it remains challenging to integrate all this knowledge successfully into HIA -Case Study …	-Case Study 1: Sakhalin II Phase 2 development of an integrated oil and gas Project, Russian Federation: Vulnerable population groups were identified, such as elderly people, people with low income, and reindeer herders and other indigenous groups, but the health of vulnerable groups is not examined -Case Study 2: vulnerable groups were highlighted, such as women with little or no income, however…		Fehr, Rainer, Viliani, Francesca, Nowacki, Julia & Martuzzi, Marco. (‎2014)‎. Health in impact assessments: opportunities not to be missed. World Health Organization. Regional Office for Europe. https://iris.who.int/handle/10665/137369
